# Supplementary material for: Bony Defect Regeneration in Periodontitis: A Systematic Review of the Literature Regarding the Use of Enamel Matrix Derivative Proteins
Source: Dent J (Basel). 2025 Feb 20;13(3):92. doi: 10.3390/dj13030092 (PMC11941161; doi:10.3390/dj13030092)
Supplement: Supplementary file 1 [file dentistry-13-00092-s001.zip]

Archive with 1 entries (1 files):
- dentistry-3467113-supplementary.pdf
